# Supplementary material for: Affordable Three-Dimensional Printed Heart Models
Source: Front Cardiovasc Med. 2021 Jun 4;8:642011. doi: 10.3389/fcvm.2021.642011 (PMC8211988; doi:10.3389/fcvm.2021.642011)
Supplement: Supplementary file 1 [file Table_1.XLS]

## Sheet: Hoja1
Model Number	Initials	USE	Segmentation time (min)	CAD Time (min)	Printing time (h)	Cleaning time (min)	Material used (g)	Hospital	City	Country
1	DGM	Surgical	105	92	10.4	42	31	Virgen del Rocío	Seville	Spain
2	JGR	Surgical	93	82	26.52	53	110	Virgen del Rocío	Seville	Spain
3	JMC	Surgical	85	78	11.25	39	45	Virgen del Rocío	Seville	Spain
4	LFR	Surgical	65	53	14.92	35	63	Virgen del Rocío	Seville	Spain
5	FK	Surgical	75	72	19.23	52	82	RWTH Aachen	Aachen	Germany
6	JCS	Surgical	65	61	14.53	39	61	Virgen del Rocío	Seville	Spain
7	ABR	Interventional	115	95	40.3	62	170	Gregorio Marañón	Madrid	Spain
8	DRG	Surgical	82	74	14.77	35	60	American University	Beirut	Lebanon
9	JP	Surgical	91	82	3.88	16	17	LUMC	Leiden	The Netherlands
10	DMS	Interventional	82.5	95	18.36	45	88	Gregorio Marañón	Madrid	Spain
11	LSMA	Surgical	92	112	14.67	50	63	LUMC	Leiden	The Netherlands
12	LX	Surgical	65	67	12.5	36	61	Virgen del Rocío	Seville	Spain
13	ISS	Surgical	87	106	26.76	48	124	Virgen del Rocío	Seville	Spain
14	ELB	Surgical	82	59	4.53	32	21	Reina Sofía	Cordoba	Spain
15	DGS	Interventional	67.5	100	26.78	41	120	Gregorio Marañón	Madrid	Spain
16	AQGR	Surgical	72	115	21.78	52	104	American University	Beirut	Lebanon
17	NLB	Interventional	57	82	14.08	28	69	Gregorio Marañón	Madrid	Spain
18	CAM	Interventional	60	75	21.52	49	98	Gregorio Marañón	Madrid	Spain
19	REV	Surgical	39	65	8.77	36	38	LUMC	Leiden	The Netherlands
20	AB	Surgical	59	93	12.15	41	56	LUMC	Leiden	The Netherlands
21	P009	Surgical	89	115	38.58	58	186	Saint Thomas	London	United Kingdom
22	P016	Surgical	68	106	24.27	39	115	Saint Thomas	London	United Kingdom
23	SM	Surgical	52	62	13.62	29	65	Virgen del Rocío	Seville	Spain
24	JPD	Surgical	52	58	12.03	37	60	Ramón y Cajal	Madrid	Spain
25	JC	Surgical	89	108	24.12	45	111	Saint Thomas	London	United Kingdom
26	SMP	Surgical	59	89	11.2	44	53	Reina Sofía	Cordoba	Spain
27	JSN	Surgical	89	104	14.09	50	69	Virgen del Rocío	Seville	Spain
28	MM	Surgical	62	68	23.67	37	117	Saint Thomas	London	United Kingdom
29	JSM	Surgical	98	117	42.65	35	168	San Joan de Deu	Barcelona	Spain
30	BL	Surgical	60	60	10.68	28	46	LUMC	Leiden	The Netherlands
31	IAO	Interventional	49.5	64	13.35	34	67	Gregorio Marañón	Madrid	Spain
32	AFV	Interventional	52.5	58	11.07	41	55	Gregorio Marañón	Madrid	Spain
33	AVM	Interventional	60	69	12.03	29	62	Gregorio Marañón	Madrid	Spain
34	ECC	Surgical	80	106	4.43	25	21	Virgen del Rocío	Seville	Spain
35	ICL	Surgical	78	88	19.48	47	95	Carlos Haya	Malaga	Spain
36	JB	Surgical	112	125	34.5	52	163	LUMC	Leiden	The Netherlands
37	AW	Surgical	85	95	12.57	33	62	F. T. G. Monasterio	Massa	Italy
38	HA	Surgical	85	68	13.7	23	62	Saint Justine	Montreal	Canada
39	AMM	Surgical	45	85	12.3	35	58	Carlos Haya	Malaga	Spain
40	P015	Surgical	52	76	6.9	26	33	Saint Thomas	London	United Kingdom
41	BUC	Surgical	115	120	12.07	42	55	Carlos Haya	Malaga	Spain
42	AGG	Interventional	67.5	64	21.22	48	108	Gregorio Marañón	Madrid	Spain
43	P052	Surgical	82	65	5.57	28	27	Saint Thomas	London	United Kingdom
44	P087	Surgical	66	61	4.42	34	21	Saint Thomas	London	United Kingdom
45	P092	Surgical	95	74	6.5	39	31	Saint Thomas	London	United Kingdom
46	P059	Surgical	62	106	20.08	41	91	Saint Thomas	London	United Kingdom
47	P007	Surgical	72	113	13.82	42	64	Saint Thomas	London	United Kingdom
48	ACA	Interventional	78	85	18.05	50	89	Hospital del Mar	Barcelona	Spain
49	P051	Surgical	62	86	32.15	39	156	Saint Thomas	London	United Kingdom
50	NBL	Surgical	78	69	3.62	22	15	Saint Justine	Montreal	Canada
51	BAS	Interventional	58.5	76	18.88	28	91	Salamanca	Salamanca	Spain
52	P006	Surgical	105	114	11.85	26	52	Saint Thomas	London	United Kingdom
53	P041	Surgical	52	82	10.1	36	46	Saint Thomas	London	United Kingdom
54	P018	Surgical	42	62	6.22	25	30	Saint Thomas	London	United Kingdom
55	P098	Surgical	42	71	10.87	40	53	Saint Thomas	London	United Kingdom
56	SJ	Surgical	99	107	10.92	42	49	Saint Thomas	London	United Kingdom
57	RRM	Interventional	51	62	12.27	33	62	Gregorio Marañón	Madrid	Spain
58	JBC	Interventional	58.5	76	7.2	29	34	Salamanca	Salamanca	Spain
59	JR	Interventional	43.5	68	14.2	32	75	Hospital del Mar	Barcelona	Spain
60	ALG	Interventional	54	64	14.02	35	71	Salamanca	Salamanca	Spain
61	XXX	Interventional	61.5	83	16.65	42	81	Hospital del Mar	Barcelona	Spain
62	APM	Interventional	67.5	78	26.08	39	134	Salamanca	Salamanca	Spain
63	AFV	Interventional	48	62	11.03	28	55	Gregorio Marañón	Madrid	Spain
64	JAG	Interventional	49.5	67	11.97	26	60	Salamanca	Salamanca	Spain
65	XXX	Interventional	57	74	16.23	27	88	Oviedo	Oviedo	Spain
66	SXX	Interventional	45	69	15.63	32	78	Hospital del Mar	Barcelona	Spain
67	HXX	Interventional	49.5	59	13.12	39	67	Hospital del Mar	Barcelona	Spain
68	NAC	Interventional	61.5	68	25.55	45	125	Hospital del Mar	Barcelona	Spain
69	FTP	Surgical	40	59	4.75	32	23	Vall Hebron	Barcelona	Spain
70	ZAH	Surgical	100	116	9.1	35	42	LUMC	Leiden	The Netherlands
71	FSM	Interventional	61.5	68	17.53	46	90	Salamanca	Salamanca	Spain
72	INC	Interventional	54	60	13.73	41	71	Virgen del Rocío	Seville	Spain
73	APF	Interventional	48	66	12.15	39	62	Virgen del Rocío	Seville	Spain
74	MGH	Interventional	43.5	51	10.37	36	53	Virgen del Rocío	Seville	Spain
75	FTP	Surgical	49.5	59	4.72	29	23	Virgen del Rocío	Seville	Spain
76	AYA	Surgical	61.5	68	8.23	38	38	Saint Justine	Montreal	Canada
77	MRU	Surgical	39	50	2.73	32	13	LUMC	Leiden	The Netherlands
78	XXX	Surgical	49.5	65	5.72	39	27	F. T. G. Monasterio	Massa	Italy
79	RRM	Interventional	63	70	6.17	42	32	Gregorio Marañón	Madrid	Spain
80	ECC	Surgical	60	68	15.32	46	73	Virgen del Rocío	Seville	Spain
81	IA	Surgical	84	75	13.38	41	63	Carlos Haya	Malaga	Spain
82	XBL	Interventional	67.5	85	20.73	50	83	Hospital del Mar	Barcelona	Spain
83	JBP	Interventional	48	62	9.13	39	34	Salamanca	Salamanca	Spain
84	AR	Surgical	69	70	10.23	38	48	Virgen del Rocío	Seville	Spain
85	AV	Surgical	57	62	7.25	29	36	Reina Sofía	Cordoba	Spain
86	EW	Surgical	46.5	68	4.15	25	20	LUMC	Leiden	The Netherlands
87	HN	Surgical	54	63	4.28	35	20	Virgen del Rocío	Seville	Spain
88	XXX	Interventional	49.5	55	2.88	24	14	Saint Justine	Montreal	Canada
89	CSV	Interventional	63	82	9.85	36	50	La Paz	Madrid	Spain
90	AGS	Interventional	72	75	10.12	41	41	Salamanca	Salamanca	Spain
91	JLGG	Interventional	61.5	69	17.35	48	67	Salamanca	Salamanca	Spain
92	Dylan	Surgical	54	78	8.68	41	42	Saint Thomas	London	United Kingdom
93	AM	Surgical	61.5	89	9.92	35	42	Saint Thomas	London	United Kingdom
94	SAI	Surgical	69	72	17.43	42	67	LUMC	Leiden	The Netherlands
95	MOH	Surgical	63	81	10.65	29	51	AEPC	AEPC	AEPC
96	HXX	Surgical	49.5	60	2.08	32	10	Saint Thomas	London	United Kingdom
97	XXX	Interventional	57	70	8.78	25	45	Saint Justine	Montreal	Canada
98	XXX	Interventional	43.5	65	9.02	35	46	Saint Justine	Montreal	Canada
99	XXX	Interventional	42	58	6.87	36	35	Saint Justine	Montreal	Canada
100	ARB	Interventional	93	106	8.13	29	34	Saint Justine	Montreal	Canada
101	ECC	Surgical	61.5	75	10.1	34	41	Virgen del Rocío	Seville	Spain
102	XXX	Interventional	37.5	42	4.65	25	23	Hospital San Cecilio	Granada	Spain
103	ACS	Surgical	54	65	5.85	30	29	Virgen del Rocío	Seville	Spain
104	XXX	Interventional	51	62	6.17	34	23	Saint Justine	Montreal	Canada
105	MCBG	Interventional	78	82	6.77	35	26	Salamanca	Salamanca	Spain
106	XXX	Simulation	61.5	68	4.33	29	16	Virgen del Rocío	Seville	Spain
107	XXX	Simulation	37.5	45	4.87	25	26	Virgen del Rocío	Seville	Spain
108	XXX	Surgical	63	78	11.75	33	46	Royal H. for Children	Glasgow	Scotland
109	AMI	Surgical	72	85	18.32	29	38	Reina Sofía	Cordoba	Spain
110	AGG	Surgical	60	68	7.43	41	31	Virgen del Rocío	Seville	Spain
111	DMG	Interventional	54	62	18.15	42	93	Virgen del Rocío	Seville	Spain
112	XXX	Surgical	46.5	55	13.87	36	69	F. T. G. Monasterio	Massa	Italy
113	ICR	Surgical	48	53	8.92	38	44	Virgen del Rocío	Seville	Spain
114	STA	Surgical	52.5	61	11.4	42	56	Virgen del Rocío	Seville	Spain
115	MSF	Surgical	61.5	89	28.57	37	116	Virgen del Rocío	Seville	Spain
116	ND	Surgical	54	66	8.25	34	41	LUMC	Leiden	The Netherlands
117	GGC	Simulation	54	59	19.2	29	97	Virgen del Rocío	Seville	Spain
118	XXX	Interventional	63	70	17.3	35	88	Carlos Haya	Málaga	Spain
119	XXX	Interventional	61.5	74	21.52	36	107	La Paz	Madrid	Spain
120	JNP	Simulation	54	62	19.57	42	100	Virgen del Rocío	Seville	Spain
121	JMP	Interventional	48	62	11.78	32	61	Virgen del Rocío	Seville	Spain
122	XXX	Interventional	57	69	15.32	29	64	Saint Justine	Montreal	Canada
123	XXX	Interventional	45	52	3.23	41	16	Saint Justine	Montreal	Canada
124	XXX	Surgical	54	60	4.9	28	24	Corall Center	Barcelona	Spain
125	XXX	Simulation	60	63	18.68	45	93	Virgen del Rocío	Seville	Spain
126	XXX	Simulation	69	85	21	39	98	Virgen del Rocío	Seville	Spain
127	GGC	Simulation	62	51	2.85	24	13	Virgen del Rocío	Seville	Spain
128	AV	Surgical	43.5	54	11.58	40	55	Reina Sofía	Cordoba	Spain
129	XXX	Interventional	75	52	25.78	52	109	Complejo U. Navarra	Pamplona	Spain
130	XXX	Surgical	62	48	5.46	49	22	Rotterdam	Rotterdam	The Netherlands
131	XXX	Surgical	71	72	14.25	41	59	F. T. G. Monasterio	Massa	Italy
132	KG	Surgical	62	54	20.38	29	86	Carlos Haya	Malaga	Spain
133	CB	Surgical	52.5	62	3.92	49	15	LUMC	Leiden	The Netherlands
134	JCS	Surgical	54	59	20.33	51	86	Virgen del Rocío	Seville	Spain
135	EMR	Surgical	56	40	5.3	50	21	Virgen del Rocío	Seville	Spain
136	EG	Surgical	45	27	4.15	29	17	Virgen del Rocío	Seville	Spain
137	JL	Surgical	65	58	14.08	57	61	LUMC	Leiden	The Netherlands
138	JCG	Surgical	48	35	7.55	36	32	Vall Hebron	Barcelona	Spain
			Segmentation time (min)	CAD Time (min)	Printing time (h)	Cleaning time (min)	Material needed (g)
		Mean	63.8152	73.4275	13.3492	37.2391	61.5507
		Standard Deviation	17.1549	18.8733	7.85211	8.42446	36.0276
		Max	115	125	42.65	62	186
		Min	37.5	27	2.08	16	10
