# Supplementary material for: Affordable Three-Dimensional Printed Heart Models
Source: Front Cardiovasc Med. 2021 Jun 4;8:642011. doi: 10.3389/fcvm.2021.642011 (PMC8211988; doi:10.3389/fcvm.2021.642011)
Supplement: Supplementary file 2 [file Table_2.XLSX]

## Sheet: Hoja1
Model Number	Printing time FDM (hours)	Material needed FDM (grams)	Printing time Polyjet (hours)	Material needed Polyjet (grams)
				model	support
1	10.4	31	8.63	140	190
2	26.52	110	22.52	471	776
3	11.25	45	11.25	193	266
4	14.92	63	19.53	371	700
5	19.23	82	18.35	368	627
6	14.53	61	17.55	313	547
7	40.3	170	34.95	910	1897
8	14.77	60	15.58	324	576
9	3.88	17	6.35	75	118
10	18.36	88	28.6	416	910
11	14.67	63	12.23	162	324
12	12.5	61	13.73	266	578
13	26.76	124	21.32	459	969
14	4.53	21	7.17	82	136
15	26.78	120	27.58	515	1117
16	21.78	104	21.17	407	885
17	14.08	69	13.95	277	561
18	21.52	98	18.45	395	794
19	8.77	38	8.77	127	214
20	12.15	56	11.58	172	353
21	38.58	186	40.28	925	1842
22	24.27	115	25.92	590	1154
23	13.62	65	12.98	222	465
24	12.03	60	19.82	417	842
25	24.12	111	20.63	422	859
26	11.2	53	11.05	203	412
27	14.09	69	14.03	285	584
28	23.67	117	28.87	610	1225
29	42.65	168	28.58	518	1184
30	10.68	46	11.2	152	304
31	13.35	67	15.87	268	543
32	11.07	55	16.38	255	522
33	12.03	62	16.62	360	726
34	4.43	21	6.57	65	125
35	19.48	95	19.97	365	734
36	34.5	163	24.95	742	1517
37	12.57	62	13.88	322	658
38	13.7	62	13.32	208	434
39	12.3	58	13.05	222	448
40	6.9	33	9.03	124	242
41	12.07	55	11.42	228	389
42	21.22	108	24.08	852	1335
43	5.57	27	7.97	137	215
44	4.42	21	6.9	81	145
45	6.5	31	7.85	121	195
46	20.08	91	11.92	335	516
47	13.82	64	11.42	308	483
48	18.05	89	28.7	780	1135
49	32.15	156	28.92	795	1320
50	3.62	15	5.93	60	78
51	18.88	91	27.07	696	1079
52	11.85	52	11.27	181	314
53	10.1	46	9.23	142	255
54	6.22	30	8.82	125	204
55	10.87	53	12.03	249	414
56	10.92	49	11.25	209	344
57	12.27	62	23.17	489	817
58	7.2	34	12.3	222	351
59	14.2	75	18.62	521	775
60	14.02	71	20.63	536	812
61	16.65	81	22.55	548	877
62	26.08	134	38.78	1601	2414
63	11.03	55	16.18	340	542
64	11.97	60	14.83	426	681
65	16.23	88	28.8	659	1084
66	15.63	78	16.5	602	875
67	13.12	67	16.7	492	745
68	25.55	125	30.87	1173	1785
69	4.75	23	7.65	107	175
70	9.1	42	9.28	173	186
71	17.53	90	27.55	764	1182
72	13.73	71	23.95	589	998
73	12.15	62	18.82	520	855
74	10.37	53	17.65	359	571
75	4.72	23	8.88	120	197
76	8.23	38	9.7	147	296
77	2.73	13	3.07	42	68
78	5.72	27	8.13	128	208
79	6.17	32	8.85	147	286
80	15.32	73	16.42	320	668
81	13.38	63	15	250	504
82	20.73	83	25.17	383	1006
83	9.13	34	8.1	80	168
84	10.23	48	10.48	213	319
85	7.25	36	9.36	139	269
86	4.15	20	4.83	62	99
87	4.28	20	6.27	75	126
88	2.88	14	7.18	64	101
89	9.85	50	13.22	262	586
90	10.12	41	12.92	179	462
91	17.35	67	22.27	380	1059
92	8.68	42	9.8	158	306
93	9.92	42	10.23	161	298
94	17.43	67	10.38	163	347
95	10.65	51	10.9	191	375
96	2.08	10	4.3	40	61
97	8.78	45	16.48	234	533
98	9.02	46	16.86	259	608
99	6.87	35	10.63	168	379
100	8.13	34	8.03	129	156
101	10.1	41	7.72	115	190
102	4.65	23	10.48	146	319
103	5.85	29	8	114	212
104	6.17	23	7.88	77	162
105	6.77	26	10.62	153	391
106	4.33	16	4.95	46	88
107	4.87	26	8.03	123	255
108	11.75	46	9.5	161	190
109	18.32	38	9.85	141	262
110	7.43	31	6.13	102	116
111	18.15	93	26.77	514	1278
112	13.87	69	15.42	320	711
113	8.92	44	10.88	182	373
114	11.4	56	11.66	232	439
115	28.57	116	16.72	470	799
116	8.25	41	11.4	179	356
117	19.2	97	22.43	463	1043
118	17.3	88	22.02	425	981
119	21.52	107	26.78	565	1332
120	19.57	100	23.25	445	956
121	11.78	61	17.95	311	740
122	15.32	64	26.52	444	1067
123	3.23	16	8.45	79	145
124	4.9	24	8.67	117	210
125	18.68	93	27.67	598	1146
126	21	98	17.35	411	445
127	2.85	13	4.59	75	125
128	11.58	55	13.45	185	245
129	25.78	109	24.67	334	859
130	5.47	22	6.95	98	108
131	14.25	59	16.78	305	505
132	20.38	89	16.38	401	635
133	3.92	15	4	66	64
134	20.33	86	16.68	447	796
135	5.3	21	6.63	94	108
136	4.15	17	6.38	84	110
137	14.08	61	11.85	216	308
138	7.55	32	10	158	243
Mean	13.3493	61.5725	15.1796	311.797	574.645
Std Dev	7.85204	36.0433	7.73367	241.086	430.918
Max	42.65	186	40.28	1601	2414
Min	2.08	10	3.07	40	61
€/ kg, l		52.03		397	126	Total Cost
Mean cost	0	3.20362	0	123.783	72.4053	196.189
Max cost	0	9.67758	0	635.597	304.164	939.761
Min cost	0	0.5203	0	15.88	7.686	23.566
